# Supplementary material for: Performance of the ForenSeqTM Imagen Kit for Forensic DNA Phenotyping Under Partial Genotyping Conditions
Source: Genes (Basel). 2026 Mar 23;17(3):354. doi: 10.3390/genes17030354 (PMC13026643; doi:10.3390/genes17030354)
Supplement: Supplementary file 1 [file genes-17-00354-s001.zip]

Archive with 1 entries (1 files):
- genes-4196717-supplementary.xlsx
